# Supplementary material for: Robustness Analysis and Behavior Discrimination in Enzymatic Reaction Networks
Source: PLoS One. 2011 Sep 27;6(9):e24246. doi: 10.1371/journal.pone.0024246 (PMC3181259; doi:10.1371/journal.pone.0024246)
Supplement: Text S1 — Implementation: the breach toolbox. (TXT) [file pone.0024246.s001.txt]

The approach described in this paper is implemented in the tool
Breach. It consists in a Matlab (R) toolbox which purpose is the
analysis of properties of parametric dynamical systems. Systems of
differential equations of the form (\ref{eq:dynamics}) are specified
by naming the variables and parameters of the system and writing the
equations for $f$. Once this is done, Breach can simulate the system
and perform local sensitivity analysis thanks to an efficient
interface with the solver CVodes, (see 
https://computation.llnl.gov/casc/sundials/main.html).

A first distinctive feature of Breach with respect to other simulation
tools is its interface, both graphical (GUI) and command line (CLI),
which allows to easily define parameter sets, sample them with a
finite number of parameter instances and compute and explore the
corresponding set of trajectories. A second distinctive, and actually
unique, feature of Breach is of course its ability to define temporal
formulas and eval their quantitative satisfaction on computed
trajectories.  The techniques presented in the paper derive from these
two fundamental capabilities through the use of higher routine
implemented by the GUI/CLI. Coupling the CLI with Matlab scripting and
programming make Breach an extremely flexible tool. A lot more
information, including download and install instructions, on-line
documentation and tutorials are available at
 
http://www-verimag.imag.fr/~donze/breach_page.html.
